# Supplementary material for: Do Children and Adolescents with Overweight or Obesity Adhere to the National Food-Based Dietary Guidelines in Greece?
Source: Children (Basel). 2022 Feb 15;9(2):256. doi: 10.3390/children9020256 (PMC8870155; doi:10.3390/children9020256)
Supplement: Supplementary file 1 [file children-09-00256-s001.zip]

Archive with 1 entries (1 files):
- children-1535790-supplementary.pdf
